# Supplementary material for: Posttraumatic Stress Symptoms and Attitudes toward the China Eastern Airlines Plane Crash in Transportation Students
Source: Int J Environ Res Public Health. 2022 Sep 10;19(18):11400. doi: 10.3390/ijerph191811400 (PMC9517083; doi:10.3390/ijerph191811400)
Supplement: Supplementary file 1 [file ijerph-19-11400-s001.zip]

Archive with 1 entries (1 files):
- ijerph-1898369-supplementary.pdf
